# Supplementary material for: Diet-Associated Gut Bacterial Microbiota and Metabolome Signatures Linked to Fermented Food Intake in Healthy Postmenopausal Women
Source: Foods. 2026 Apr 2;15(7):1210. doi: 10.3390/foods15071210 (PMC13073002; doi:10.3390/foods15071210)
Supplement: Supplementary file 1 [file foods-15-01210-s001.zip]

Archive with 1 entries (1 files):
- foods-4174405-supplementary.pdf
